# Supplementary material for: CD40 Pathway and IL-2 Expression Mediate the Differential Outcome of Colorectal Cancer Patients with Different CSF1R c.1085 Genotypes
Source: Int J Mol Sci. 2021 Nov 22;22(22):12565. doi: 10.3390/ijms222212565 (PMC8622906; doi:10.3390/ijms222212565)
Supplement: Supplementary file 1 [file ijms-22-12565-s001.zip]

Archive with 2 entries (2 files):
- Supplementary Figure S1 20211021.jpg
- Supplementary Figure S2 20211021.jpg
